# Supplementary material for: Specific post-translational modifications of soluble tau protein distinguishes Alzheimer’s disease and primary tauopathies
Source: Nat Commun. 2023 Jun 22;14:3706. doi: 10.1038/s41467-023-39328-1 (PMC10287718; doi:10.1038/s41467-023-39328-1)
Supplement: Supplementary file 4 — Source Data [file 41467_2023_39328_MOESM4_ESM.xlsx]

## Sheet: Fig. 3
Insoluble tau isoforms absolute quantities (moles)					Soluble tau 4R and 3R isoforms absolute quantities (moles)
Disease	Subject #	4R	3R		Disease	Subject #	4R	3R
AD	1	1.15993e-13	1.20403e-13		AD	1	3.07834e-13	1.7686e-13
AD	13	2.8871e-13	4.16852e-13		AD	10	4.70941e-13	3.0684e-13
AD	14	1.16059e-13	1.42784e-13		AD	11	3.47575e-13	2.16682e-13
AD	15	1.70036e-13	1.28411e-13		AD	12	4.58822e-13	2.38862e-13
AD	2	3.62199e-14	4.48732e-14		AD	13	6.57277e-13	3.89077e-13
AD	3	7.61202e-14	8.46277e-14		AD	14	3.59392e-13	1.83197e-13
AD	5	9.77382e-14	1.15413e-13		AD	15	4.35037e-13	2.96399e-13
CBD	16	1.59487e-13	3.39469e-15		AD	2	4.02214e-13	2.24747e-13
CBD	17	1.63446e-13	2.97162e-15		AD	3	6.16071e-15	4.03264e-15
CBD	18	1.15559e-13	1.589e-15		AD	4	5.02401e-13	3.46015e-13
CBD	19	2.21144e-13	2.58017e-15		AD	5	2.6885e-13	1.45103e-13
CBD	44	3.31891e-13	1.63149e-15		AD	6	2.38399e-13	2.84733e-13
PICK	20	2.26931e-15	3.89113e-14		AD	7	4.93362e-13	3.33197e-13
PICK	21	3.17252e-15	1.98449e-14		AD	8	5.25782e-13	3.43566e-13
PICK	22	3.55125e-15	1.56221e-14		AD	9	5.54161e-13	3.80004e-13
PICK	23	1.90199e-15	7.66201e-14		CBD	16	5.02704e-13	2.43038e-13
PICK	24	2.95093e-15	6.13904e-14		CBD	17	6.67074e-13	3.33413e-13
FTLD	25	2.58129e-15	3.51603e-14		CBD	18	4.64629e-13	1.36606e-13
FTLD	26	2.36546e-15	1.36714e-14		CBD	19	5.03916e-13	1.7938e-13
FTLD	27	1.13988e-13	2.56951e-15		CBD	44	3.27427e-13	1.66346e-13
FTLD	29	2.92003e-15	2.70705e-14		FTLD	25	4.74223e-13	2.17042e-13
FTLD	30	1.29592e-14	4.41134e-14		FTLD	26	2.68648e-13	1.65122e-13
FTLD	31	8.50683e-14	3.71038e-15		FTLD	27	4.28776e-13	1.81037e-13
FTLD	32	4.64174e-15	1.07311e-13		FTLD	29	2.41429e-13	2.21075e-13
FTLD	35	2.04334e-13	2.5937e-15		FTLD	30	2.40217e-13	1.60513e-13
FTLD	36	2.60937e-15	3.75654e-14		FTLD	31	4.58266e-13	5.15745e-13
FTLD	37	8.07155e-15	2.76927e-15		FTLD	32	4.42915e-13	2.56792e-13
CTL	39	7.85996e-15	4.70853e-15		FTLD	35	8.44573e-13	4.38981e-13
CTL	40	5.07299e-15	4.53182e-15		FTLD	36	1.85276e-13	1.34733e-13
CTL	41	5.39769e-15	4.47118e-15		FTLD	37	3.79843e-13	4.42366e-13
CTL	42	3.15252e-15	2.23494e-15		PICK	20	3.83681e-13	2.49303e-13
CTL	43	5.3376e-15	2.90875e-15		PICK	21	4.64831e-13	4.01391e-13
					PICK	22	3.43233e-13	1.88598e-13
					PICK	23	2.47136e-13	2.60609e-13
					PICK	24	2.53246e-13	1.79308e-13
					CTL	39	4.75284e-13	3.6985e-13
					CTL	40	9.56426e-14	8.93661e-14
					CTL	41	1.23719e-14	1.59865e-14
					CTL	42	3.7237e-13	3.30028e-13
					CTL	43	6.16071e-13	4.61233e-13

## Sheet: Fig. 4,5,6,7
PTMs Abundances INSOLUBLE tau
Modification	AD1	AD2	AD3	AD5	AD13	AD14	AD15	CBD16	CBD17	CBD18	CBD19	CBD44	CTL39	CTL40	CTL41	CTL42	CTL43	FTLD25	FTLD26	FTLD27	FTLD29	FTLD30	FTLD31	FTLD32	FTLD35	FTLD36	FTLD37	PICK20	PICK21	PICK22	PICK23	PICK24
Acetylation ; K281	5919.04	25380.8	7061.34	6460.63	1548.63	5204.16	4655.55	14013.9	12042.4	13139.2	10552.5	5726.75	137402	133192	163444	272125	241791	45626.8	78507	12096.1	47322.6	27486	25852	12956.3	8178.69	33023.1	152624	39401.9	53392.1	72319	17211.4	25703.4
Acetylation ; K311	748.474	0	492.487	954.837	1189.52	1145.47	437.338	0	0	0	0	0	0	0	0	0	0	1764.6	0	0	0	1974.71	0	2063.13	0	1370.75	0	0	0	0	2244.89	1665.35
Acetylation ; K353	537.425	0	0	647.015	469.833	572.142	283.965	0	0	0	782.997	0	0	0	0	0	0	0	0	0	0	0	0	0	0	0	0	0	0	0	0	0
Acetylation ; K369	1317.12	0	0	1456.07	742.346	1456.9	560.1	0	0	0	573.922	310.707	0	0	0	0	0	0	0	0	0	1005.8	0	0	0	742.449	0	0	0	0	0	0
Methylation ; K331	0	0	0	0	73.052	0	0	0	0	0	0	0	0	0	0	0	0	459.642	0	0	0	771.449	0	834.481	0	919.366	0	0	0	0	1131.34	528.782
Methylation ; K369	0	0	0	0	0	0	0	0	0	0	0	0	0	0	0	0	0	0	0	0	0	0	0	0	0	0	0	0	13208.2	0	0	0
Phosphorylation ; S262	223.11	289.634	175.992	231.606	249.333	324.75	203.946	0	93.3651	0	86.649	41.1421	0	0	0	0	0	0	0	0	0	0	0	0	54.527	0	0	0	0	0	0	0
Phosphorylation ; S324	5954.8	3767.46	3862.43	7329.55	9686.72	5518.66	5363.8	2006.14	3129.73	2833.08	4780.9	2039.52	0	0	0	0	0	2842.89	0	4513.19	1793.16	1411.97	2896.98	1510.63	1558.55	5014.44	8762.21	3941.2	0	0	1973.2	2426.5
Phosphorylation ; S396	1427.53	0	0	1165.61	1349.37	1806.1	1055.38	0	0	0	0	0	0	0	0	0	0	0	0	0	0	0	0	0	0	0	0	0	0	0	0	0
Phosphorylation ; S396, S400	1372.93	0	1202.66	2017.7	3582.2	2996.58	2919.69	493.38	1515.35	0	645.326	1121.72	27561.4	0	6598.71	11179.9	0	0	0	0	0	0	586.978	0	932.473	1156.86	0	0	0	0	0	0
Phosphorylation ; T181	527.353	327.302	501.392	551.02	657.39	566.566	347.924	267.821	881.202	0	457.091	579.289	36658	4179.47	6775.78	10536.5	0	1828.81	13147.7	428.585	785.086	1699.36	196.447	3179.59	353.71	3293.2	2885.06	501.399	0	6531.53	1803.76	3547.14
Phosphorylation ; T212, T217	0	0	350.438	536.3	1086.41	433.54	0	0	0	0	1519.02	0	0	0	0	0	0	0	0	0	0	0	0	0	0	0	0	0	0	0	0	0
Phosphorylation ; T217	2217.56	3282.92	3385.06	2221.75	3852.34	2137.47	2345.38	816.417	2148.12	1368.08	2520.28	2600.6	0	0	0	0	0	0	0	1341.67	0	1117.71	0	1170.35	1111.72	2879.08	0	0	0	0	1218.03	1058.24
Phosphorylation ; T231	3973.21	2064.64	855.629	5314.64	2655.04	6463.04	1479.06	1001.99	1080.96	1573.64	2497.07	1753.39	0	0	0	0	0	3844.55	2590.15	2080.68	0	1441.15	697.842	1780.31	532.116	5577.51	7256.51	3203.57	2727.24	0	2909.59	2287.51
Phosphorylation ; T231, S238	2187.64	1733.16	595.034	3674.72	1004.73	5817.57	790.435	686.75	747.525	894.218	1692.37	719.205	0	0	0	0	0	0	0	300.006	0	338.955	277.603	667.427	310.603	1779.87	0	1014.36	0	0	722.356	817.658
Phosphorylation ; T319	0	0	0	235.688	239.813	288.306	0	0	0	0	0	0	0	0	0	0	0	0	0	0	0	0	0	0	0	0	0	0	0	0	0	0
Ubiquitylation ; K311	2797.49	2268.48	2619.57	2978.38	3301.17	3519.91	2225.42	0	0	0	0	0	0	0	0	0	0	0	0	0	0	0	0	0	0	0	0	0	0	0	0	0
Ubiquitylation ; K317	0	0	0	0	1203.02	0	0	0	0	0	0	0	0	0	0	0	0	0	0	0	0	0	0	0	0	0	0	0	0	0	0	0
Ubiquitylation ; K343	287.45	0	0	288.768	262.938	357.243	154.709	324.061	303.714	375.904	600.576	547.802	0	0	0	0	0	0	0	0	0	0	0	0	390.636	0	0	0	705.606	0	285.979	0
Ubiquitylation ; K369	0	0	0	0	0	0	0	543.573	0	0	1055.68	940.382	0	0	0	0	0	0	0	0	0	0	0	0	0	0	0	0	0	0	0	0
PTMs Abundances INSOLUBLE tau
Modification	AD1	AD2	AD3	AD4	AD5	AD6	AD7	AD8	AD9	AD10	AD11	AD12	AD13	AD14	AD15	CBD16	CBD17	CBD18	CBD19	CBD44	CTL39	CTL40	CTL41	CTL42	CTL43	FTLD25	FTLD26	FTLD27	FTLD29	FTLD30	FTLD31	FTLD32	FTLD35	FTLD36	FTLD37	PICK20	PICK21	PICK22	PICK23	PICK24
Acetylation ; K24	232183	182804	239786	306017	179175	300680	185429	223851	134109	148289	296404	293252	134477	325530	145116	163858	131855	208892	230932	146656	140852	180859	220180	63932.5	146119	201054	181280	242905	259221	146975	220017	148386	120129	136764	173463	288894	140746	228420	162481	68392.8
Acetylation ; K311	164216	0	0	0	0	340149	0	199223	212293	0	387886	288803	419789	188225	127249	0	0	0	0	0	0	0	0	0	0	149817	0	0	99139.9	136097	0	203617	0	253273	0	130793	177741	0	456399	227950
Methylation ; K150	25198.1	65799.5	43555	47245.6	33508.1	35342.5	31358.9	19056.5	33475.4	38279.6	19772.4	24027.4	10255.6	21387.9	31158.2	37808.9	51230.2	39495.3	37112.8	4878.29	27612.5	11479.3	15473.6	0	18827.2	27693	33273.1	28433.9	1441.34	28976	34817.1	18389.2	0	21111.4	38642.6	43041.5	66625.1	59432.1	20585.8	33121.2
Methylation ; K174	22987.2	104323	76143.4	68718.3	55195.5	48982.3	50586.5	38568.4	91927.4	58457.4	41500.7	30239.8	21100.2	0	47116.9	55584.5	63181.8	34772.4	32991.8	13578.9	35814.4	25254	20111.7	15022.3	20173.3	37040.8	61955.7	48334.1	39970.7	29001.8	48893.4	29877	20392.5	20416.8	31847.1	52936.4	45352.7	54510.7	22043.2	41071.5
Methylation ; K180	0	88105.1	68773	70628.6	54710.2	42170.8	59643.8	37232.2	63754.5	54959.9	39539.7	28907.2	27304.5	14141.7	45164.8	52871.7	66512.5	26733.9	12445.6	8634.12	0	0	7157.16	0	7181.68	44827.1	70650.7	33315.1	43536.9	25857.9	48335.2	8370.93	14979.5	6679.7	17902.1	54118.8	30813.9	56475	12999.3	46501.5
Methylation ; K259	462296	622500	501662	573640	407576	503843	434254	475274	756080	616083	285122	439729	267324	273773	430774	435561	648435	416073	540189	258600	746664	577712	603183	382803	609524	482425	519487	584980	499390	542204	597391	470291	454509	473086	765630	451480	756183	841793	414559	428343
Methylation ; K267	5529.39	91820.5	85019	57425.9	42906.3	52233.2	49922.1	41009	44550.9	47821.4	27655.1	20025.5	20975.4	12058.4	39931.1	46481	64295.6	18621	12562.9	6424.39	20750.4	13698.1	11085.6	7972.07	11231.6	19692	24284.1	28862.1	20396.9	21735.5	43703.8	11172.7	18974	8990.55	16152.6	39156.6	29530.6	58984.6	15161.3	45719.5
Methylation ; K317	0	293320	487918	313761	182976	243791	309020	280176	324745	229495	233418	179359	0	0	259159	187878	507753	0	0	42131.6	211717	107545	0	113047	62382.7	153337	186316	142881	128691	103217	305971	0	101231	0	196076	0	154361	409728	149360	1089073
Methylation ; K331	681041	749079	1.07633e+06	1.14939e+06	372367	418922	991138	526846	393789	685228	134084	575715	704947	347465	760558	435707	805595	315510	382088	250924	907695	863565	1.06326e+06	820392	825751	453118	285434	443475	578497	275426	945808	467088	965923	436059	933548	590455	1.20796e+06	1.80909e+06	493478	310288
Methylation ; K369	0	0	0	0	0	0	0	0	0	0	0	0	0	0	0	0	0	0	0	0	0	0	0	0	0	0	0	0	0	0	0	0	0	0	0	0	533666	0	0	0
Methylation ; K385	243795	376148	908613	239035	427802	347312	200656	240142	751702	658213	396381	568493	1.21603e+06	575152	219692	242801	510972	321410	427789	293799	256042	284648	486326	237351	224711	320951	372283	1.31596e+06	231296	339752	499949	643770	478065	650895	730587	385242	815894	319517	354442	554919
Phosphorylation ; S113	755683	590339	454810	201052	439666	1.08786e+06	425468	886274	970500	125314	793897	1.50994e+06	1.35541e+06	1.05716e+06	418332	941243	1.08541e+06	983330	938545	206224	468149	412096	444221	0	143868	2.07394e+06	940450	1.50411e+06	750924	1.64409e+06	484366	2.65535e+06	1073143	4.1851e+06	693695	933264	787129	391703	3.31339e+06	2.36848e+06
Phosphorylation ; S184, S185	200611	44813.9	40292.6	0	41417.7	217956	0	81055.8	107976	0	182499	111482	147514	120857	42995	0	34242.6	0	0	16053.7	0	0	0	0	0	35454.2	20605.5	53240.9	59977.3	0	22860.6	136551	34642.3	253412	23027.4	68948.9	63963.3	0	175787	163757
Phosphorylation ; S185, S191	121538	35043.6	19841	0	55408.1	192174	0	0	73172.5	0	175654	74491.4	97245.6	88990.3	30801.8	0	0	20943.2	34978	6719.34	0	0	0	0	0	11801.2	8343.96	18993.5	41345.3	6827.04	0	58701.3	19897.3	106778	0	39573.9	30958.5	0	52183.9	63019
Phosphorylation ; S202	873655	1.13361e+06	526598	224498	228997	383509	268880	234401	391489	115529	92491.3	244434	187327	178473	231107	253093	181750	245550	274211	124257	306949	421209	386222	211300	107040	241396	344737	266122	757287	220927	226974	634237	357762	150601	343825	308170	520182	216265	205246	371647
Phosphorylation ; S262	0	0	0	0	0	161871	0	0	0	0	0	88328.6	0	166953	0	426968	388768	491623	489966	185579	0	0	0	0	0	421037	224239	403480	168059	384942	237462	269019	353530	692316	0	0	0	0	392984	215187
Phosphorylation ; S324	5.3482e+06	4.44261e+06	5.82974e+06	4.30367e+06	2.26329e+06	4.48099e+06	8.25616e+06	9.3075e+06	6.20468e+06	5.76463e+06	5.91123e+06	5498654	8.14695e+06	4.0633e+06	5.31817e+06	3079639	6.3472e+06	2.14822e+06	3.19977e+06	4.03944e+06	5422322	5.08908e+06	6.95618e+06	3.15597e+06	5.45325e+06	3.29446e+06	2.35762e+06	2.97662e+06	2.66478e+06	2.34134e+06	6.79876e+06	3.72525e+06	5.87912e+06	3.17969e+06	4.68084e+06	2.38138e+06	7.12729e+06	7.25171e+06	3.2951e+06	2.53499e+06
Phosphorylation ; S396	318494	116667	122896	0	141255	663819	145716	470064	465559	0	847233	614574	973972	481306	265686	170699	167933	156259	199275	75923.3	0	74868.6	159733	0	0	333428	179124	234707	271294	148097	77327.1	325016	164774	611653	122670	488658	204384	89392.6	401291	402765
Phosphorylation ; S396, S400	5.09958e+06	1.46208e+06	2.70844e+06	360608	3.10162e+06	1.00831e+07	3.23411e+06	9.20569e+06	6.91514e+06	0	9062611	6976008	1.35993e+07	7.146e+06	4036045	3277220	2.88063e+06	2.58523e+06	3.90864e+06	936126	664744	527948	959842	369106	161929	3.05849e+06	1.31693e+06	3067846	3.12928e+06	1.33732e+06	1.27709e+06	3.88033e+06	2.86393e+06	5.59794e+06	1.34132e+06	4.46771e+06	2.54062e+06	581818	4.78803e+06	3.37896e+06
Phosphorylation ; S396, S400, S404	1.03604e+06	367099	0	0	491217	2.17174e+06	294492	940559	1.16458e+06	0	2.09826e+06	2.20706e+06	3.4906e+06	1.79992e+06	1.00373e+06	734686	610556	411208	592903	342203	0	0	0	0	0	280104	67294.9	299939	44178	214153	154660	396268	360708	639270	168861	0	100419	0	554797	341877
Phosphorylation ; S404	49845.6	97039.9	92120.4	62238.2	32488.2	50231.1	104623	67701.8	61555.8	48641.3	16007.2	65108.5	41777.4	0	56817	45052.8	106518	41171.1	32149.1	9026.56	122306	88643.1	143071	59130	58347.1	61121.6	40193.2	57634.2	84150.8	39955.6	91000.9	92398.1	111711	29979.2	128885	69294.7	102201	183378	37216.8	43414.3
Phosphorylation ; S46	2.64588e+07	4.19809e+07	4.02802e+07	44607332	28673513	2.3895e+07	3.47788e+07	2.2937e+07	3.28418e+07	3.69493e+07	1.84555e+07	3.39014e+07	2.7205e+07	2.97156e+07	3.46216e+07	2.75872e+07	3.57605e+07	2.38369e+07	2.80613e+07	2.44801e+07	3.92217e+07	3.11387e+07	3.27938e+07	2.60354e+07	2.74263e+07	2.11781e+07	2.06085e+07	2.9601e+07	3.28706e+07	1.06314e+07	4.54286e+07	1.48158e+07	3.66197e+07	1.3964e+07	3.63981e+07	3.54747e+07	4.67825e+07	4.6539e+07	1.63885e+07	1.88964e+07
Phosphorylation ; S64	0	0	0	0	0	0	0	131372	0	0	0	0	0	0	0	0	0	147389	94659.7	0	0	0	0	0	0	0	0	0	0	0	0	0	0	0	0	0	286535	0	0	0
Phosphorylation ; T175	104647	109128	65586.6	29393	20724.7	49153.4	48577	24946.7	107302	0	26323.6	65186	29630.9	58479	22917.1	30057.2	17749.7	57286.7	36582.7	35921.4	39776.6	18873.1	52999	12798	13870.9	72342.9	42198.7	58081.5	161407	28408.5	17200.1	67650	43152.4	74723.5	21753.5	116666	53716.4	34758	44648.2	90097.3
Phosphorylation ; T175, T181	332846	176617	196772	54047.1	193280	666416	194482	253376	258236	29163.1	351746	387113	324997	432624	157551	146683	218169	112285	109852	0	150110	48218.7	358093	0	44684.8	253881	122965	316463	687555	78576.5	68921.3	460022	216225	252193	96588.1	468264	144841	88247.4	276726	633338
Phosphorylation ; T181	2.40138e+07	3.22406e+07	2.84156e+07	2.22427e+07	1.89923e+07	2.90118e+07	2.2617e+07	2.85944e+07	2.14588e+07	1.59806e+07	1.94438e+07	2.54401e+07	2.07393e+07	1.89322e+07	1.80967e+07	1.31268e+07	2.69083e+07	1.606e+07	1.67616e+07	1.05908e+07	2.26661e+07	1.43918e+07	3.23926e+07	1.75317e+07	2.1138e+07	1.43455e+07	1.44432e+07	2.75511e+07	4.02784e+07	9.55261e+06	1.54428e+07	3.25476e+07	2.79776e+07	1.59906e+07	2.27768e+07	2.05612e+07	2.71811e+07	3.40161e+07	1.24519e+07	2.43304e+07
Phosphorylation ; T212, T217	6.29724e+06	1.26529e+06	1.1204e+06	247231	3.44708e+06	8.26538e+06	250136	3.78882e+06	4.36026e+06	295867	1.14164e+07	6.06726e+06	6.74508e+06	9.08082e+06	2.20429e+06	3.29228e+06	2.29887e+06	3.87962e+06	4.50082e+06	662627	203593	95594.8	655572	454025	274862	839654	663445	3.12299e+06	1.31872e+06	860406	624662	1.78009e+06	1.49041e+06	2.68123e+06	186500	1.12609e+06	443676	326084	2.0848e+06	2.52387e+06
Phosphorylation ; T231	1.42667e+07	2.24662e+07	2.52208e+07	2.28684e+07	1.22002e+07	2.58516e+07	1.91055e+07	2.64433e+07	2.66828e+07	1.61867e+07	2.19386e+07	3.66711e+07	2.89649e+07	1.82741e+07	2.44373e+07	1.61024e+07	2.95667e+07	1.32299e+07	1.53472e+07	1.22214e+07	1.97203e+07	1.87603e+07	3.60245e+07	1.52535e+07	1.13749e+07	1.49729e+07	1.37077e+07	3.38102e+07	2.88308e+07	1.21233e+07	1.98565e+07	2.69167e+07	2.56335e+07	2.43307e+07	2.50591e+07	1.66976e+07	2.38262e+07	2.84527e+07	1.76538e+07	2.22063e+07
Phosphorylation ; T231, S237, S238	818268	162488	284117	116463	273491	1.58536e+06	102877	578126	757015	76906.9	1.29917e+06	1.03008e+06	1.13046e+06	857029	414926	413576	628844	441726	674207	186888	0	0	0	0	0	83849.9	41522.1	62910.7	130159	104368	89783.9	445422	279176	1.06572e+06	172130	385589	196105	0	608710	903897
Phosphorylation ; T231, S238	12405956	4396582	4489533	678500	5.16144e+06	19995676	1.88177e+06	11503684	15516789	190833	21987630	18132130	18644006	14635344	7017221	6.89657e+06	7260958	7050734	8.37027e+06	2.26952e+06	823427	962228	2.61594e+06	217537	73868.8	5845331	2623354	4.18583e+06	6.50142e+06	2.81518e+06	2.17783e+06	7.92201e+06	5.41857e+06	1.30393e+07	2.04531e+06	5689016	3780455	485568	9218010	10886500
Phosphorylation ; T39, T50	0	115027	392469	538585	0	94234.4	173924	211687	0	82379.6	0	117981	114173	97677.3	127665	0	0	0	0	0	478917	69256.1	106457	0	0	100709	151152	82196.6	79471.7	0	0	0	0	0	100920	0	0	0	0	0
Phosphorylation, Ubiquitination ; S262, K267	147190	29096	37247	0	31371.5	97544.9	12250.2	61900.6	137690	0	159374	100034	151962	80424.4	72542.3	0	0	0	0	0	0	0	0	0	0	3673.5	0	15146.5	0	0	0	0	0	0	0	0	0	0	0	0
Phosphorylation, Ubiquitination ; S422, S433, S435, K438	0	0	565100	0	0	0	0	0	0	0	0	0	0	0	0	0	0	0	0	0	0	0	0	0	0	0	0	0	0	160931	0	304628	0	0	0	0	0	0	0	0
Ubiquitination ; K254	1.50936e+06	294802	386170	231976	441247	1.1441e+06	184010	842165	1.59733e+06	0	2162928	1.14516e+06	2.04765e+06	968398	873712	384096	214179	317746	343822	107999	0	0	0	0	0	0	0	0	0	0	0	0	209612	0	0	0	0	0	0	0
Ubiquitination ; K259	165557	10833.5	29966.7	10520.7	49324.6	114874	7990.8	97569.1	158502	10782.8	229031	118960	144958	92085.5	77881.5	41989.7	14072.9	14620.6	43041.2	12511.9	5577.2	12728.3	4513.06	0	1540.3	0	0	35388.6	0	4055.1	0	0	9105.5	9306.78	6049.4	0	0	0	0	0
Ubiquitination ; K267	187291	35858.9	45630.8	5135.35	45086.4	127005	17880.2	92641.7	153860	0	213923	150812	242500	109014	86266.6	13946.2	13814.2	12009.8	15700.6	7425.13	0	0	0	0	0	0	0	68914.9	0	7013.96	0	0	9924.54	0	5299.35	2056.42	0	2294.58	2475.82	6326.59
Ubiquitination ; K274	82625.7	0	0	0	12176.8	40074.5	54450.5	40782	87876.3	0	118339	113223	87763.7	55198	34474.3	12995.3	13742.8	0	8640.02	5505.7	9405.35	82862.5	0	0	0	0	0	87295.2	0	0	16365.6	0	0	0	0	0	8138.04	0	0	0
Ubiquitination ; K311	1.18013e+06	296052	334894	0	358360	1.04262e+06	114801	562111	1.06687e+06	0	1.98897e+06	1.33874e+06	2.76927e+06	931643	946122	0	0	0	0	0	0	0	0	0	0	0	0	0	0	0	0	0	0	0	0	0	0	0	0	0
Ubiquitination ; K311, K317	143090	0	0	0	0	141990	0	0	93638	0	403561	187732	638523	106665	86907.5	0	0	0	0	0	0	0	0	0	0	0	0	0	0	0	0	0	0	0	0	0	0	0	0	0
Ubiquitination ; K317	606075	0	167952	0	38364.2	705947	72819.7	328862	904425	39403.6	1.14296e+06	807443	2.04854e+06	681823	499470	0	0	57129.7	52974.1	0	0	0	0	0	0	0	0	0	0	0	0	0	0	0	0	0	0	0	0	0
Ubiquitination ; K343	0	10290.9	16410.4	0	0	19584.1	13058	13487.6	0	22672.6	30835.5	42487.2	49838.9	39821.2	0	80363.3	96654.6	82732.8	81300.6	38934.5	16633.4	0	0	0	14324.3	0	0	11368.2	0	13699.9	24321.5	0	46472	0	12731.4	34276.3	27418	1615.79	9281.02	21582.9
Ubiquitination ; K369	0	0	0	0	0	0	68028.8	0	0	0	93513.8	0	82699.9	0	0	429094	365244	294064	449783	195618	0	0	114319	0	0	0	0	0	0	0	95914.7	0	278893	0	0	0	0	0	0	0
Ubiquitination ; K375	307193	0	340130	0	0	316479	0	0	0	0	0	0	0	0	54013.5	137239	112455	306479	227029	34556.2	0	0	0	0	0	0	0	167675	0	0	518391	274928	59239	0	0	0	314772	0	0	0

## Sheet: Table 1
Sample #	nhb	Disease	dcode	gender	age	pmd (min)	pmd (h)	apoe	Brain weigh (g)	braak	CERAD score	Soluble Tau, moles (R-domain)	INsoluble Tau, moles (R-domain)
39	2008-106	Non-demented control	CTL	F	87	300	5	ukn	1010	2	O	8.45134e-13	1.25685e-14
40	2015-027	Non-demented control	CTL	F	76	285	4.75	ukn	1140	2	O	1.85009e-13	9.60481e-15
41	2017-016	Non-demented control	CTL	M	72	260	4.33333	ukn	1385	2	O	2.83584e-14	9.86888e-15
42	2007-082	Non-demented control	CTL	M	81	475	7.91667	33	1194	2	O	7.02398e-13	5.38746e-15
43	2014-029	Non-demented control	CTL	F	78	430	7.16667	33	1120	1	A	1.0773e-12	8.24636e-15
1	2006-004	Alzheimer's disease	AD	F	67	455	7.58333	33	817	5	C	4.84694e-13	2.36396e-13
2	2006-060	Alzheimer's disease	AD	F	83	295	4.91667	43	1100	6	C	6.26961e-13	8.10931e-14
3	2007-025	Alzheimer's disease	AD	M	82	315	5.25	44	1182	5	C	1.01933e-14	1.60748e-13
4	2007-052	Alzheimer's disease	AD	M	82	255	4.25	43	1205	5	C	8.48416e-13
5	2007-059	Alzheimer's disease	AD	F	81	315	5.25	43	888	6	C	4.13952e-13	2.13151e-13
6	2007-079	Alzheimer's disease	AD	F	54	395	6.58333	43	867	6	C	5.23132e-13
7	2008-020	Alzheimer's disease	AD	M	74	205	3.41667	44	1200	5	C	8.26559e-13
8	2008-062	Alzheimer's disease	AD	M	65	212	3.53333	33	1139	6	C	8.69348e-13
9	2008-094	Alzheimer's disease	AD	M	57	230	3.83333	43	995	6	C	9.34165e-13
10	2009-009	Alzheimer's disease	AD	F	88	405	6.75	ukn	1148	5	C	7.77781e-13
11	2011-030	Alzheimer's disease	AD	F	57	345	5.75	43	960	6	C	5.64258e-13
12	2016-086	Alzheimer's disease	AD	F	70	240	4	ukn	870	6	C	6.97683e-13
13	2007-050	Alzheimer's disease	AD	M	68	320	5.33333	43	1100	6	C	1.04635e-12	7.05562e-13
14	2008-006	Alzheimer's disease	AD	M	58	315	5.25	33	985	6	C	5.42589e-13	2.58843e-13
15	2006-079	Alzheimer's disease	AD	F	77	365	6.08333	33	999	5	C	7.31436e-13	2.98446e-13
16	2010-063	Corticobasal degeneration	CBD	M	73	370	6.16667	33	1293			7.45742e-13	1.62881e-13
17	2011-085	Corticobasal degeneration	CBD	M	72	320	5.33333	33	1130			1.00049e-12	1.66417e-13
18	2013-064	Corticobasal degeneration	CBD	F	65	400	6.66667	ukn	957			6.01234e-13	1.17148e-13
19	2014-008	Corticobasal degeneration	CBD	F	58	420	7	ukn	980	0	A	6.83296e-13	2.23725e-13
44		Corticobasal degeneration	CBD	F	70	3000	50	33	950	2	A	4.93773e-13	3.33522e-13
20	2005-078	Fronto-temporal dementia Pick's disease	PiD	M	57	400	6.66667	33	897			6.32984e-13	4.11806e-14
21	2008-099	Fronto-temporal dementia Pick's disease	PiD	M	64	345	5.75	ukn	1049			8.66222e-13	2.30174e-14
22	2010-075	Fronto-temporal dementia Pick's disease	PiD	M	60	375	6.25	33	1445			5.3183e-13	1.91734e-14
23	2013-050	Fronto-temporal dementia Pick's disease	PiD	M	60	315	5.25	ukn	872			5.07745e-13	7.85221e-14
24	2016-138	Fronto-temporal dementia Pick's disease	PiD	M	67	480	8	ukn	915	0	O	4.32554e-13	6.43413e-14
25	2003-026	Fronto-temporal dementia tauopathy	FTLD	F	54	340	5.66667	33	791			6.91266e-13	3.77415e-14
26	2003-027	Fronto-temporal dementia tauopathy	FTLD	F	67	250	4.16667	43	757			4.3377e-13	1.60368e-14
27	2003-049	Fronto-temporal dementia tauopathy	FTLD	F	64	310	5.16667	43	952			6.09812e-13	1.16558e-13
29	2004-075	Fronto-temporal dementia tauopathy	FTLD	F	54	450	7.5	43	1027			4.62504e-13	2.99905e-14
30	2005-051	Fronto-temporal dementia tauopathy	FTLD	F	75	406	6.76667	33	875			4.00731e-13	5.70726e-14
31	2007-077	Fronto-temporal dementia tauopathy	FTLD	M	49	295	4.91667	43	1068			9.74011e-13	8.87787e-14
32	2008-025	Fronto-temporal dementia tauopathy	FTLD	F	61	360	6	ukn	740			6.99707e-13	1.11953e-13
35	2008-107	Fronto-temporal dementia tauopathy	FTLD	F	65	240	4	ukn	1000			1.28355e-12	2.06927e-13
36	2015-045	Fronto-temporal dementia tauopathy	FTLD	M	57	455	7.58333	ukn	1111		O	3.20009e-13	4.01748e-14
37	2015-105	Fronto-temporal dementia tauopathy	FTLD	M	55	265	4.41667	ukn	1100	0	O	8.22209e-13	1.08408e-14

## Sheet: Table2 - Sup. Table 4
Wilcoxon test's p-values (INSOLUBLE TAU)
Modification	AD_CBD	AD_CTL	AD_FTLD3R	AD_FTLD4R	AD_PiD	CBD_CTL	CBD_FTLD3R	CBD_FTLD4R	CBD_PiD	CTL_FTLD3R	CTL_FTLD4R	CTL_PiD	FTLD3R_FTLD4R	FTLD3R_PiD	FTLD4R_PiD
Ubiquitylation ; K311	0.00420046	0.00420046	0.00206716	0.00901992	0.00420046
Phosphorylation ; S262	0.00568126	0.00420046	0.00206716	0.0100305	0.00420046	0.0720057	0.048406	0.347654	0.0720057		0.371093		0.307434		0.371093
Acetylation ; K281	0.14899	0.00252525	0.002331	0.0242424	0.00505051	0.00793651	0.017316	0.412698	0.00793651	0.004329	0.0634921	0.00793651	0.352381	1	0.555556
Phosphorylation ; T217	0.20202	0.00420046	0.0177784	0.0105555	0.0054308	0.00749496	0.166994	0.0650637	0.0344536	0.104062	0.13121	0.179712	0.909464	0.690487	0.687322
Phosphorylation ; S396	0.0297707	0.0297707	0.0181868	0.0502526	0.0297707
Phosphorylation ; S324	0.010101	0.00420046	0.004662	0.315152	0.0146765	0.00749496	0.246753	0.730159	0.20869	0.0168867	0.0107996	0.0720057	0.171429	0.926596	0.176098
Phosphorylation ; T231, S238	0.14899	0.00420046	0.0259771	0.00606061	0.07353	0.00749496	0.0800423	0.015873	0.529619	0.104062	0.0416201	0.0720057	0.825894	0.632142	0.533389
Ubiquitylation ; K369	0.0330364					0.0720057	0.048406	0.109436	0.0720057
Ubiquitylation ; K343	0.0146765	0.0297707	0.0181868	0.487857	0.613431	0.00749496	0.00389049	0.105364	0.138792		0.371093	0.179712	0.307434	0.13638	0.771019
Acetylation ; K353	0.298285	0.0297707	0.0181868	0.0502526	0.0297707	0.423711	0.36131	0.502335	0.423711
Acetylation ; K311	0.01195	0.01195	0.281317	0.022645	0.804155		0.0445506		0.179712	0.0445506		0.179712	0.0716333	0.632142	0.240421
Phosphorylation ; S396, S400	0.0876021	0.51299	0.0106345	0.04522	0.01195	0.525809	0.11121	0.383221	0.0253699	0.11275	0.37055	0.0720057	0.511966	0.465209	0.13121
Acetylation ; K369	0.129634	0.0297707	0.201516	0.0502526	0.0297707	0.179712	0.915796	0.240421	0.179712	0.222994			0.286869	0.222994
Phosphorylation ; T231	0.20202	0.00420046	0.5338	0.527273	0.755051	0.00749496	0.329004	0.904762	0.222222	0.0168867	0.0107996	0.0253699	0.914286	1	0.730159
Methylation ; K331	0.498962	0.498962	0.0417476	0.57075	0.286505		0.0445506		0.179712	0.0445506		0.179712	0.0716333	0.632142	0.240421
Phosphorylation ; T212, T217	0.468835	0.0663932	0.0447948	0.10067	0.0663932	0.423711	0.36131	0.502335	0.423711
Phosphorylation ; T181	0.755051	0.106061	0.0011655	0.648485	0.343434	0.116074	0.00865801	1	0.249153	0.329004	0.190476	0.173217	0.0666667	0.662338	0.412698
Phosphorylation ; T319	0.13566	0.13566	0.100534	0.186174	0.13566
Methylation ; K369					0.310494				0.423711			0.423711		0.36131	0.502335
Ubiquitylation ; K317	0.498962	0.498962	0.440401	0.57075	0.498962
Wilcoxon test's p-values (SOLUBLE TAU)
Modification	AD_CBD	AD_FTLD3R	AD_FTLD4R	AD_PiD	CBD_FTLD3R	CBD_FTLD4R	CBD_PiD	CTL_AD	CTL_CBD	CTL_FTLD3R	CTL_FTLD4R	CTL_PiD	FTLD3R_PiD	FTLD4R_FTLD3R	FTLD4R_PiD
Ubiquitination ; K254	0.0526316	0.000997737	0.00901515	0.00227451	0.00389049	0.0342039	0.00749496	0.00227451	0.00749496		0.371093			0.307434	0.371093
Ubiquitination ; K311	0.00431837	0.00205293	0.00959565	0.00431837				0.00431837
Ubiquitination ; K259	0.197368	0.000679998	0.0139319	0.00113718	0.00673595	0.111111	0.00749496	0.00154799	0.015873	0.213259	0.460558	0.0253699	0.222994	0.210985	0.0416201
Phosphorylation ; S262	0.000267129	0.000123485	0.0129658	0.251308	0.428571	0.190476	0.0570079	0.325675	0.00749496	0.00549411	0.0416201	0.179712	0.0800423	0.609524	0.306136
Phosphorylation, Ubiquitination ; S262, K267	0.00431837	0.00293999	0.0177453	0.00431837	0.465209	0.371093		0.00431837		0.465209	0.371093		0.465209	0.760907	0.371093
Ubiquitination ; K317	0.0222119	0.00205293	0.00959565	0.00431837	0.13638	0.240421	0.179712	0.00431837	0.179712
Ubiquitination ; K267	0.0145769	0.00163272	0.0573238	0.00594899	0.00549411	0.412698	0.00793651	0.00227451	0.00749496	0.465209	0.0416201	0.0253699	0.163414	0.0926958	0.325163
Ubiquitination ; K369	0.000267129	0.277159	0.137926	0.325675	0.00389049	0.0365463	0.00749496	0.900635	0.00970079	0.36131	0.466854	0.423711		0.0942099	0.13121
Ubiquitination ; K343	0.00278674	0.0480048	0.511967	0.660115	0.00549411	0.031746	0.00793651	0.259629	0.0111594	0.352972	0.170609	0.0906884	0.0166854	0.0307278	0.730159
Phosphorylation ; T231, S237, S238	0.735423	0.131726	0.0485036	0.497291	0.246753	0.031746	0.690476	0.00113718	0.00749496	0.00549411	0.0107996	0.0253699	0.662338	0.914286	0.285714
Phosphorylation ; S396, S400, S404	0.382016	0.0937478	0.120488	0.0647515	0.0822511	0.031746	0.0361451	0.00780589	0.00749496	0.00549411	0.0107996	0.0720057	0.521869	1	0.538594
Ubiquitination ; K311, K317	0.0547132	0.0363004	0.0844551	0.0547132				0.0547132
Acetylation ; K311	0.0355513	0.96837	0.0584521	0.592574	0.0168867		0.0253699	0.0355513		0.0168867		0.0253699	0.714379	0.0307278	0.0441713
Phosphorylation ; S184, S185	0.01907	0.754725	0.176255	0.895439	0.0616637	0.0616892	0.0669553	0.00780589	0.179712	0.0168867	0.0107996	0.0253699	0.583025	0.609524	0.190476
Phosphorylation ; S113	0.553148	0.0109833	0.410733	0.305599	0.177489	0.904762	1	0.0417957	0.0555556	0.004329	0.015873	0.0555556	0.536797	0.114286	0.730159
Phosphorylation ; T212, T217	0.672472	0.131726	0.124355	0.167957	0.177489	0.111111	0.0952381	0.00773994	0.00793651	0.004329	0.285714	0.0952381	0.792208	0.761905	1
Methylation ; K180	0.266125	0.340299	0.184727	0.611584	0.792208	1	0.547619	0.0033336	0.0111594	0.0212669	0.0179428	0.0111594	0.428571	1	0.555556
Ubiquitination ; K274	0.134871	0.00741453	0.334581	0.0241625	0.0150243	0.900865	0.0746392	0.153592	0.590014	0.13638	0.687322	0.440686	0.36131	0.0942099	0.308369
Phosphorylation ; S396, S400	0.167957	0.178055	0.0799794	0.305599	0.792208	0.555556	0.690476	0.0107069	0.015873	0.004329	0.015873	0.031746	0.930736	0.352381	0.412698
Phosphorylation ; T39, T50	0.013479	0.190692	0.140809	0.013479	0.104062	0.13121		0.47915	0.0720057	0.773938	0.701155	0.0720057	0.104062	1	0.13121
Phosphorylation ; S185, S191	0.111326	0.667507	0.0937524	0.538121	0.119846	0.701155	0.138792	0.013479	0.0720057	0.00549411	0.13121	0.0253699	1	0.239526	0.105364
Methylation ; K331	0.197368	0.112229	0.307018	0.672472	0.662338	0.031746	0.222222	0.0417957	0.00793651	0.004329	0.730159	0.690476	0.0822511	0.0666667	1
Phosphorylation ; T231, S238	0.553148	0.424333	0.152219	0.266125	0.792208	0.0634921	1	0.00773994	0.015873	0.004329	0.0634921	0.0555556	0.930736	0.114286	0.412698
Ubiquitination ; K375	0.0448055	0.602449	0.105765	0.81853	0.044368	0.904762	0.131379	0.235559	0.00749496	0.465209	0.0416201	0.423711	0.892295	0.149541	0.227249
Phosphorylation ; S396	0.336794	0.96894	0.211099	0.861363	0.0822511	0.904762	0.0952381	0.0222119	0.0344536	0.0128656	0.0616892	0.0200082	0.792208	0.0666667	0.190476
Methylation ; K150	0.394866	0.112229	0.885449	0.230005	0.0822511	0.285714	0.547619	0.0107069	0.0952381	0.177489	0.218742	0.015873	0.0822511	0.47619	0.285714
Methylation ; K267	0.394866	0.0183547	0.220846	0.800052	0.930736	0.904762	0.690476	0.00773994	0.420635	0.329004	0.0634921	0.015873	0.0519481	0.47619	0.412698
Phosphorylation ; S46	0.348555	0.00460711	0.220846	0.735423	0.0519481	0.031746	0.84127	0.800052	0.420635	0.0519481	0.285714	0.84127	0.125541	0.0190476	0.904762
Phosphorylation ; S324	0.0526316	0.00110571	0.885449	0.394866	0.536797	0.412698	0.690476	0.672472	0.222222	0.030303	0.904762	0.84127	0.329004	0.0666667	0.904762
Phosphorylation ; T175	0.611584	0.178055	0.307018	0.305599	0.0822511	1	0.150794	0.11855	0.547619	0.030303	0.412698	0.0555556	1	0.114286	0.190476
Phosphorylation ; S404	0.305599	0.790985	0.0485036	0.394866	0.792208	0.0634921	0.309524	0.0806244	0.0555556	0.177489	1	0.690476	0.428571	0.114286	0.555556
Methylation ; K174	0.553148	0.178055	0.307018	0.611584	0.792208	0.730159	1	0.0145769	0.309524	0.0519481	0.111111	0.031746	0.329004	0.914286	0.555556
Phosphorylation ; T175, T181	0.0327657	0.849993	0.357069	0.800052	0.125541	0.904762	0.222222	0.0655315	0.916563	0.125541	0.412698	0.150794	0.792208	0.352381	0.412698
Methylation ; K385	0.611584	0.733304	0.152219	0.86597	0.662338	0.0634921	0.309524	0.230005	0.222222	0.177489	0.031746	0.0555556	0.662338	0.114286	0.285714
Methylation ; K317	0.333314	0.0311688	0.452461	0.965057	0.925558	0.389284	0.525809	0.0595962	0.832519	1	0.285714	0.249153	0.231045	0.239526	0.730159
Phosphorylation ; S64	0.0920066	0.598161	0.698535	0.402195	0.13638	0.240421	0.79717	0.644167	0.179712			0.423711	0.36131		0.502335
Methylation ; K369				0.105969			0.423711					0.423711	0.36131		0.502335
Phosphorylation, Ubiquitination ; S422, S433, S435, K438	0.644167	0.179459	0.698535	0.644167	0.222994			0.644167		0.222994			0.222994	0.286869
Phosphorylation ; T231	0.14177	0.569291	0.46904	0.735423	0.930736	0.111111	0.150794	0.305599	0.690476	1	0.190476	0.547619	0.792208	0.352381	0.285714
Phosphorylation ; T181	0.0327657	0.3023	0.9613	0.800052	0.930736	0.190476	0.222222	0.611584	0.222222	0.662338	0.555556	0.690476	0.662338	0.609524	0.904762
Acetylation ; K24	0.197368	0.3023	0.410733	0.266125	0.930736	0.730159	1	0.0806244	0.547619	0.428571	0.555556	0.690476	1	0.914286	0.904762
Methylation ; K259	0.86597	0.424333	0.124355	0.553148	0.536797	0.190476	0.547619	0.197368	0.309524	0.125541	1	1	0.662338	0.257143	0.555556
Phosphorylation ; S202	0.735423	0.733304	0.736326	0.86597	0.428571	0.190476	0.222222	1	0.420635	0.662338	1	0.84127	0.792208	1	1
